# Supplementary material for: Amyloid fibril structures link CHCHD10 and CHCHD2 to neurodegeneration
Source: Nat Commun. 2025 Aug 2;16:7121. doi: 10.1038/s41467-025-62149-3 (PMC12318133; doi:10.1038/s41467-025-62149-3)
Supplement: Supplementary file 4 — Source data [file 41467_2025_62149_MOESM4_ESM.xlsx]

## Sheet: Figure 1B
Figure 1B: Signal from circular dichroism spectra at different wavelengths (mm) for WT D10-NT and WT D2-NT.
Wavelength (mm)	WT D10-NT	WT D2-NT
300	0.19	0.542
299	0.343	0.494
298	0.093	0.183
297	0.083	0.429
296	0.122	0.368
295	0.108	0.505
294	0.056	0.502
293	0.241	0.508
292	0.321	0.546
291	-0.031	0.276
290	0.372	0.611
289	0.084	0.429
288	0.323	0.491
287	0.354	0.584
286	0.197	0.347
285	0.188	0.483
284	0.234	0.348
283	0.069	0.394
282	0.047	0.256
281	0.087	0.357
280	0.091	0.476
279	-0.076	0.237
278	0.185	0.408
277	-0.004	0.246
276	0.09	0.275
275	0.166	0.496
274	0.024	0.408
273	0.188	0.353
272	0.102	0.264
271	0.144	0.351
270	0.175	0.148
269	0.128	0.452
268	0.081	0.343
267	0.116	0.249
266	0.143	0.005
265	0.098	0.445
264	0.046	0.24
263	0.154	0.172
262	-0.039	0.199
261	0	0.281
260	-0.06	0.003
259	0.114	-0.092
258	-0.021	0.211
257	0.043	0.12
256	0.095	0.105
255	-0.028	0.241
254	-0.189	0.086
253	-0.072	0.26
252	0.021	-0.031
251	0.005	0.14
250	0.043	0.133
249	-0.263	0.031
248	-0.098	-0.201
247	-0.246	-0.134
246	-0.293	-0.244
245	-0.256	-0.24
244	-0.605	-0.676
243	-0.589	-0.633
242	-0.688	-0.449
241	-0.309	-0.621
240	-0.852	-0.969
239	-0.774	-1.18
238	-0.998	-1.244
237	-0.861	-1.237
236	-1.565	-1.505
235	-1.364	-1.679
234	-1.659	-1.994
233	-1.605	-2.232
232	-1.875	-2.438
231	-2.2	-2.51
230	-2.22	-3.088
229	-2.328	-2.881
228	-2.684	-3.156
227	-3.173	-3.655
226	-3.091	-3.377
225	-2.81	-3.493
224	-2.935	-3.693
223	-3.513	-3.674
222	-3.468	-3.981
221	-4.15	-4.253
220	-4.569	-4.376
219	-4.852	-4.662
218	-5.183	-5.077
217	-5.993	-5.482
216	-6.532	-5.794
215	-7.358	-7.516
214	-7.803	-8.178
213	-8.81	-8.859
212	-10.214	-10.06
211	-11.265	-11.069
210	-12.093	-12.492
209	-13.528	-14.346
208	-14.862	-16.404
207	-16.202	-19.12
206	-17.56	-20.308
205	-19.067	-22.5
204	-20.869	-24.684
203	-22.291	-26.867
202	-22.527	-27.242
201	-23.968	-28.365
200	-23.423	-30.037
199	-24.514	-30.609
198	-24.384	-28.314
197	-22.227	-28.982
196	-21.483	-24.425
195	-19.457	-26.818
194	-18.287	-23.065
193	-14.888	-22.88
192	-8.625	-17.809
191	-3.058	-11.42
190	1.701	-0.993

## Sheet: Figure 1E
Figure 1E: Secondary carbon chemical shifts of WT D10-NT residues.
Residue	Δδ (13Cα)
1
2	0.167
3	0.222
4	0
5	-0.071
6	-0.087
7	-0.21
8	-0.149
9	-0.295
10	-0.054
11	0.102
12	-0.171
13	-0.296
14	-0.109
15	-0.236
16
17
18
19	-0.289
20	-0.173
21	-0.01
22	-0.261
23
24	0.094
25	-0.044
26	-0.131
27
28
29
30	-0.181
31	-0.422
32	-0.363
33	-0.115
34
35
36
37
38	-0.113
39	-0.293
40	0.001
41	0.018
42	-0.088
43	-0.061
44	0.262
45	0.114
46	-0.264
47	-0.123
48	0.118
49	-0.102
50	-0.129
51	-0.13
52	-0.067
53	-0.148
54	-0.09
55	-0.16
56	-0.176
57	0.124
58	-0.003
59	-0.037
60	-0.215
61	0.081
62	-0.035
63	-0.05
64	-0.167
65	-0.065
66	-0.153
67	0.016
68	-0.229
69	-0.065
70	-0.257
71	-0.088
72	-0.065
73	-0.169
74	-0.214
75	-0.236
76	-0.178
77	-0.253
78	-0.209
79	-0.313
80	-0.331
81	-0.002
82	-0.259
83	-0.208
84	-0.4
85	-0.291
86	-0.25
87	-0.208
88	0.156
89	-0.214
90	0.084
91
92
93
94	-0.215
95	-0.286
96	-0.223
97	-0.071
98	1.359
99

## Sheet: Figure 1F
Figure 1F: Secondary carbon chemical shifts of WT D2-NT residues.
Residue	Δδ (13Cα)
1
2	0.241
3	0.29
4	-0.044
5	0.035
6	-0.083
7	-0.043
8	0.192
9	-0.055
10	-0.126
11	-0.259
12	-0.104
13	0.373
14
15	0.111
16	-0.091
17	-0.198
18	-0.238
19	0.25
20	-0.234
21	-0.243
22	-0.115
23	-0.185
24	-0.188
25	-0.02
26
27
28	0.08
29	0.081
30	-0.182
31	-0.273
32	-0.01
33	-0.087
34
35	-0.126
36	-0.342
37	-0.256
38	0.178
39
40	-0.022
41	-0.073
42	-0.192
43	0.149
44	-0.001
45	0.021
46	-0.115
47	-0.271
48	-0.287
49	0.031
50	-0.298
51	0.008
52	0.084
53	-0.083
54	-0.074
55	0.216
56	0.097
57	-0.06
58	0.048
59	-0.005
60	-0.1
61	-0.107
62	-0.113
63	0.087
64	-0.056
65	-0.066
66	-0.114
67	-0.158
68	0.188
69	0.003
70	0.081
71	-0.193
72	0.185
73	0.044
74	-0.346
75	0.018
76	0.01
77	-0.12
78	-0.536
79	-0.096
80	0.031
81	-0.05
82	-0.189
83	-0.162
84	-0.117
85	-0.132
86	-0.137
87	-0.115
88	-0.151
89	-0.048
90	-0.311
91	-0.369
92	-0.225
93	-0.094
94	-0.152
95	-0.083
96	-0.101
97	-0.128
98	0.061
99	0.188
100	-0.756
101	0.083
102	-0.049
103	-0.201
104	-0.127
105	0.233
106	-0.151
107	-0.213
108	-0.262
109	-0.172
110	-0.223
111	0.015
112	-0.313
113
114

## Sheet: Figure 2A
Figure 2A: ThT fluouresence values over 48 hours for WT D10-NT and WT D2-NT. Each construct was run in triplicates.
Time (Hours)	WT D10-NT			WT D2-NT
0	1.435	2.008	2.906	1.873	1.134	1.235
0.167	2.667	4.05	1.216	1.07	1.678	0.166
0.5	2.602	1.682	1.508	3.737	1.864	1.034
1	13.734	30.472	11.743	2.851	8.51	0.444
2	72.612	111.022	49.64	1.967	19.982	0.314
4	170.493	172.692	183.792
6	241.953	266.762	328.232
8	166.503	246.902	291.912	6.149	60.316	5.781
24	155.363	302.152	376.162	292.793	83.212	182.382
48	126.983	182.902	254.582	243.163	75.394	197.472

## Sheet: Figure 2B
Figure 2B: Number of hours to reach half maximal ThT fluoresnce (T50) for D10-NT and D2-NT reactions.
	WT D10-NT			WT D2-NT
T50 (Hours)	2.98	3.3	4.1	16	8.1	19.6

## Sheet: Figure 3B
Figure 3B: Uncropped filter trap blot of brain and heart sarkosyl extracts from D10WT, D10S55L, and D10KO mice immunoblotted for D10. D10WT and D10S55L mouse heart mitochondrial lysates were used as negative and positive controls, respectively (black dotted area). The red dotted line indicates where the blot was cropped for the image shown in Figure 3B.

## Sheet: Figure 6C
Figure 6C: ThT fluouresence values over 8 hours for WT D10-NT, R15L D10-NT, and S59L D10-NT. Each construct was run in triplicates.
Time (Hours)	WT D10-NT			R15L D10-NT			S59L D10-NT
0	1.435	2.008	2.906	2.958	1.645	1.506	4.896	5.044	4.563
0.167	2.667	4.05	1.216	2.923	2.623	1.953	6.358	10.04	11.96
0.5	2.602	1.682	1.508	10.706	2.084	2.747	44.953	247.252	191.032
1	13.734	30.472	11.743	82.436	24.066	52.638	247.583	1464.05	1117.67
2	72.612	111.022	49.64	181.513	84.366	135.932	1267.87	3700.35	2921.07
4	170.493	172.692	183.792	247.923	139.602	204.172	531.693	1396.45	1738.07
6	241.953	266.762	328.232	241.903	159.382	296.812	518.323	815.712	1176.07
8	166.503	246.902	291.912	292.163	141.312	277.372	405.173	556.402	785.962

## Sheet: Figure 6D
Figure 6D: Number of hours to reach half maximal ThT fluoresnce (T50) for WT D10-NT, R15L D10-NT, and S59L D10-NT reactions.
	WT D10-NT			R15L D10-NT			S59L D10-NT
T50 (Hours)	2.98	3.3	4.1	1.9	1.9	2.9	1.38	1.175	1.22

## Sheet: Figure 6F
Figure 6F: Intensity ratio values of S59L D10-NT NMR resonance intensities to those of corresponding WT D10-NT resonance intensities.
Residue	Intensity Ratio
R3	1.00425
G4	1.05417
R6	0.949489
S7	0.99209
S10	1.00368
S14	0.978079
R15	1.01043
A21	0.915555
A25	1.00761
H26	0.944312
A32	0.882814
A33	0.766532
S39	0.861423
G40	0.920794
G43	0.752067
L44	0.416751
M45	0.101069
A46	0.177691
M48	0.0980718
T50	0.100949
T51	0.123123
G54	0.10029
V55	0.0462992
A56	0.0514233
V57	0.0401046
G58	0.0298114
V61	0.0616588
G62	0.186506
H63	0.383643
M65	0.365863
G66	0.353088
S67	1.02508
T70	0.119048
G71	0.249025
A72	0.196833
F73	0.272447
S74	0.103335
G75	0.13307
G76	0.19148
S78	0.195837
Q82	0.0568753
V85	0.263967
A88	0.155164
T90	0.125044
Q95	0.156046
L97	0.201961
Q98	0.215513

## Sheet: Figure 6G
Figure 6G: ThT fluouresence values over 48 hours for WT D2-NT and T61I D2-NT. Each construct was run in triplicates.
Time (Hours)	WT D2-NT			T61I D2-NT
0	1.873	1.134	1.235	0.384	0.459	-0.108
0.167	1.07	1.678	0.166	1.491	0.489	-0.012
0.5	3.737	1.864	1.034	1.146	2.386	0.952
1	2.851	8.51	0.444	0.838	1.081	1.628
2	1.967	19.982	0.314	0.539	1.442	0.17
8	6.149	60.316	5.781	8.546	4.234	3.075
24	292.793	83.212	182.382	183.293	125.792	139.932
48	243.163	75.394	197.472	224.103	130.123	122.983

[truncated: 12 more sheets: Figure 6H, Figure 6J, Figure S1A, Figure S1B, Figure S2F, Figure S3F, Figure S4F, Figure S5F, Figure S6F, Figure S7F, Figure S11G, Figure S12B]
